# Supplementary material for: Motivational Profiling of League of Legends Players
Source: Front Psychol. 2020 Jul 22;11:1307. doi: 10.3389/fpsyg.2020.01307 (PMC7387664; doi:10.3389/fpsyg.2020.01307)
Supplement: Supplementary file 1 [file Table_1.XLSX]

## Sheet: correlations
	mean_IMO	mean_INT	mean_IDE	mean_INJ	mean_EXT	mean_AMO	mean_IMI_enj	mean_IMI_tens	mean_PENS_rel	mean_PENS_com	mean_PENS_aut	mean_ACH_GOAL_perf_ap	mean_ACH_GOAL_perf_av	mean_ACH_GOAL_mast_ap	mean_ACH_GOAL_mast_av	mean_PASSION_hp	mean_PASSION_op	PANAS_score_PA	PANAS_score_NA	mean_Vitality	api_totalMatches_ranked_unranked	api_level_unranked	api_timePlayed_unranked	api_winrate_unranked	api_kda_unranked	api_deaths_unranked	api_kills_unranked	api_assists_unranked	api_killingSprees_unranked	api_totalDamageDealt_unranked	api_totalHeal_unranked	api_goldEarned_unranked	api_goldSpent_unranked	api_champions_played_unranked	api_timePlayed_ranked	api_winrate_ranked	api_kda_ranked	api_deaths_ranked	api_kills_ranked	api_assists_ranked	api_killingSprees_ranked	api_totalDamageDealt_ranked	api_totalHeal_ranked	api_goldEarned_ranked	api_goldSpent_ranked	api_champions_played_ranked
mean_IMO	1
mean_INT	0.31143	1
mean_IDE	0.415894	0.624061	1
mean_INJ	-0.0199999	0.340378	0.288272	1
mean_EXT	-0.119498	0.0747019	0.0767192	0.316059	1
mean_AMO	-0.610194	-0.216076	-0.362064	0.149306	0.17027	1
mean_IMI_enj	0.830347	0.31859	0.414944	-0.0178159	-0.0848486	-0.612094	1
mean_IMI_tens	-0.129794	0.0224879	0.0528931	0.292009	0.24292	0.182805	-0.101398	1
mean_PENS_rel	0.226492	0.267344	0.297579	0.0731848	0.190933	-0.19051	0.31042	-0.0456107	1
mean_PENS_com	0.386931	0.346702	0.35595	0.0620624	0.00415804	-0.243621	0.378438	-0.207144	0.303253	1
mean_PENS_aut	0.660605	0.331682	0.371993	0.0453349	-0.0533145	-0.437574	0.671855	-0.138427	0.382546	0.431528	1
mean_ACH_GOAL_perf_ap	0.0313183	0.277751	0.252303	0.295408	0.0806412	0.0655014	0.0511291	0.192001	0.109774	0.325023	0.070476	1
mean_ACH_GOAL_perf_av	-0.059555	0.144423	0.147976	0.310869	0.139929	0.132354	-0.0339969	0.308193	0.0210399	0.0485657	-0.0206028	0.424619	1
mean_ACH_GOAL_mast_ap	0.218709	0.417219	0.374886	0.336197	0.0447417	-0.116053	0.262198	0.151978	0.21014	0.358207	0.254487	0.592949	0.395766	1
mean_ACH_GOAL_mast_av	0.0346736	0.294094	0.278405	0.392248	0.14567	0.0726392	0.0616222	0.318374	0.0953216	0.0180554	0.0859438	0.378213	0.477665	0.538721	1
mean_PASSION_hp	0.565788	0.566943	0.586722	0.171546	0.0268902	-0.417807	0.637964	-0.0355579	0.477546	0.452047	0.622827	0.19324	0.118219	0.410313	0.193074	1
mean_PASSION_op	-0.0354534	0.246896	0.140409	0.394993	0.166868	0.252666	-0.0214044	0.260985	0.073335	0.0728549	0.0255187	0.293668	0.231045	0.305116	0.256136	0.137821	1
PANAS_score_PA	0.540448	0.437724	0.458664	0.135172	0.000568907	-0.332578	0.626555	0.0207911	0.36658	0.473554	0.535969	0.282419	0.139252	0.431147	0.218458	0.643747	0.138464	1
PANAS_score_NA	-0.315475	0.0165779	-0.0685954	0.323803	0.245032	0.415983	-0.31076	0.644556	-0.122482	-0.239437	-0.26897	0.209267	0.279107	0.0919913	0.277777	-0.180687	0.355113	-0.0305357	1
mean_Vitality	0.493259	0.469279	0.471455	0.1548	0.0233671	-0.341857	0.572851	0.0293846	0.355858	0.359546	0.480689	0.217983	0.0844719	0.386395	0.20014	0.633444	0.189358	0.646461	-0.07913	1
api_totalMatches_ranked_unranked	0.0666929	0.113882	0.10665	0.0953185	0.0243622	-0.0230308	0.0405928	-0.0424094	0.0410001	0.107092	0.0715678	0.0460881	0.0301817	0.104226	0.0599069	0.0719882	0.160811	0.047526	0.00938495	0.0469644	1
api_level_unranked	0.120665	0.142907	0.146673	0.109162	0.0524769	-0.0645486	0.103716	-0.0195945	0.0679728	0.104649	0.124742	0.064869	0.0546176	0.148016	0.0664482	0.117529	0.188802	0.0982747	-0.00707753	0.110404	0.835395	1
api_timePlayed_unranked	0.0915833	0.0316472	0.067533	0.0479617	0.0902939	-0.0276937	0.0828276	0.0347231	0.120142	0.0108234	0.151394	-0.0746134	0.00331759	0.0265845	0.0426743	0.0970356	0.0442791	0.0566958	0.021802	0.0758558	0.664366	0.611432	1
api_winrate_unranked	-0.0216506	0.0422717	0.0451453	0.0621568	-0.0423961	-0.0645076	-0.0064326	0.0291391	-0.0514308	0.054153	-0.0410846	0.0182577	0.0172313	0.0244284	0.0212222	0.00875747	0.0168772	-0.017408	0.0226553	0.0297397	-0.0522839	-0.0806095	-0.0908062	1
api_kda_unranked	0.0127723	-0.0222735	-0.0346674	-0.0175826	0.00394533	-0.0527764	0.0342486	0.0347651	-0.0540841	-0.0550605	-0.0193325	-0.0904635	-0.000410314	-0.0422949	-0.0270894	0.00414652	-0.0695737	0.00294414	0.0341156	0.00170242	-0.0531854	-0.0773913	-0.00370898	0.620936	1
api_deaths_unranked	-0.0634717	0.0224664	0.0296628	0.0309272	-0.0588317	0.0640829	-0.0724227	-0.0759662	0.0254929	0.112506	-0.0123328	0.145986	0.0214203	0.0914961	0.00531113	-0.00589894	0.0894392	-0.0366379	-0.0309244	-0.0640947	0.0412389	0.00896337	-0.171054	-0.350117	-0.601646	1
api_kills_unranked	-0.0954616	0.0374129	0.041192	0.112293	-0.0330599	0.0493733	-0.115141	-0.0344837	-0.0045746	0.21727	-0.0530978	0.243778	0.0866011	0.188395	0.0318911	-0.0161389	0.113417	-0.0374276	0.0273711	-0.0136037	0.0700683	0.00106107	-0.127144	0.395939	0.233142	0.299034	1
api_assists_unranked	0.0697219	-0.0112987	-0.0107514	-0.0857028	0.0943095	-0.129508	0.1067	-0.0181588	0.0681808	-0.014744	0.0404403	-0.206692	-0.0716859	-0.10741	-0.0439816	0.0429301	-0.119153	0.0106382	-0.0588899	-0.0136558	-0.0167724	-0.0610584	-0.0694498	0.0761497	0.185348	-0.0474682	-0.308525	1
api_killingSprees_unranked	-0.105197	0.0582173	0.0550352	0.0882995	-0.0313448	0.0490129	-0.122204	-0.054593	0.0235942	0.236835	-0.0603763	0.273008	0.0739198	0.196251	0.0239	-0.0129299	0.100844	-0.021505	0.00233612	-0.00246541	0.118107	0.0274164	-0.122436	0.189394	-0.0467902	0.500029	0.915132	-0.284232	1
api_totalDamageDealt_unranked	-0.0775663	0.051031	0.0427024	0.0923907	-0.00442786	0.0578114	-0.0985687	-0.0509375	0.0366952	0.2074	-0.0450498	0.269435	0.0378116	0.165762	-0.0211401	-0.00783423	0.096419	0.00509101	-0.00718072	0.039073	0.113067	0.0814976	0.0154254	0.0618365	-0.120161	0.202538	0.584963	-0.551371	0.64292	1
api_totalHeal_unranked	-0.0339229	0.0749616	0.0587062	0.0410989	0.127379	0.0160595	-0.0413751	0.0019172	0.0983404	0.0751364	0.0232036	0.0363773	0.00591236	0.0375753	0.0285855	0.038384	0.040768	0.0126191	0.0324752	0.0262257	0.0704668	0.0646327	0.100814	-0.0234526	-0.0439907	0.0172295	0.0310128	0.0810735	0.0654164	0.232428	1
api_goldEarned_unranked	-0.109356	0.00466296	0.0105092	0.0311139	-0.054888	0.0446803	-0.124207	-0.0913067	-0.00271829	0.215816	-0.0709572	0.204457	0.00113613	0.118355	-0.0455618	-0.0400526	0.0450466	-0.0637481	-0.0437597	-0.0514968	0.103933	-0.00260817	-0.190856	0.0753484	-0.154121	0.552501	0.754507	-0.150619	0.864331	0.663543	0.0992191	1
api_goldSpent_unranked	-0.115545	0.0101753	0.00775853	0.0320655	-0.0482646	0.0563224	-0.124564	-0.0864052	0.00783802	0.226913	-0.0638903	0.21306	0.0131436	0.131275	-0.0389315	-0.038264	0.0569884	-0.0589255	-0.0430483	-0.051746	0.107902	0.00376177	-0.172239	0.0174936	-0.215616	0.592416	0.724483	-0.169426	0.85409	0.676582	0.115749	0.980835	1
api_champions_played_unranked	0.0230348	-1.06197e-05	0.020661	0.0365563	0.0488512	-0.0463493	0.0343001	0.0135805	0.0946463	0.0496007	0.11822	-0.0792122	-0.0543981	-0.0156257	-0.0342484	0.0888264	0.0331397	-0.0204171	0.00474246	0.00638287	0.547435	0.45425	0.622857	-0.0412229	-0.00965526	0.0687131	0.126919	0.00464613	0.145933	0.140852	0.139489	0.137521	0.155264	1
api_timePlayed_ranked	-0.0019283	0.140994	0.0866	0.11499	-0.0745838	0.00295753	-0.0405443	-0.0906833	-0.0591858	0.14627	-0.0371337	0.265208	0.0855152	0.200832	0.0771127	0.0276898	0.216321	0.0474212	-0.000431492	0.0307567	0.517187	0.416376	-0.134264	-0.0440198	-0.150899	0.323909	0.258656	-0.0880051	0.346294	0.237225	0.0131618	0.335732	0.339345	0.0356773	1
api_winrate_ranked	-0.0510127	0.0437496	0.0504223	0.0966544	0.0660615	-0.0119822	-0.0273326	0.045696	0.0775551	0.0915994	-0.0226236	0.100164	0.00804842	0.0576988	-0.0169328	0.0266299	0.0589124	-0.0194752	0.0462627	-0.00364637	0.0613165	0.0300338	0.0662014	0.103881	0.108649	-0.0795138	0.180846	0.0130448	0.151518	0.159555	0.102764	0.123205	0.122698	0.0522271	-0.000516706	1
api_kda_ranked	0.0181369	-0.0171269	0.000978982	-0.0105845	0.0380295	-0.0711097	0.0414811	0.0755229	-0.0018525	-0.0328867	0.00711785	-0.0758388	-0.0274348	-0.0601957	-0.0386704	-0.0147198	-0.0606208	-0.0529762	0.0157675	-0.0216766	0.0459558	-3.17339e-05	0.0591833	0.0786488	0.258022	-0.381235	-0.102417	0.294302	-0.12784	-0.122207	0.044255	-0.066803	-0.0889013	0.0352954	-0.101104	0.448094	1
api_deaths_ranked	0.0130389	0.0146189	0.0419912	0.022217	-0.0735459	0.0644917	-0.018442	-0.0402992	-0.0317622	-0.00485656	0.020495	0.0493272	0.0441466	0.0228075	0.0455583	0.0241555	0.054884	-0.00606208	-0.0299934	-0.000130901	-0.0596212	-0.0302228	-0.053414	-0.115037	-0.365675	0.607989	0.109464	-0.203101	0.172682	0.0321767	-0.07933	0.0830145	0.116785	-0.012289	0.0934775	-0.334763	-0.645024	1
api_kills_ranked	-0.0779952	0.0403564	0.010796	0.107573	-0.00739263	0.078188	-0.108817	0.0134468	0.0185393	0.124684	-0.0412577	0.308925	0.0888388	0.165471	0.0521808	-0.0182721	0.104978	-0.00414754	0.0389251	0.0222851	0.0188364	0.0254026	0.00426944	0.011632	-0.120749	0.289105	0.588057	-0.520632	0.634455	0.603066	-0.00171275	0.496547	0.511511	0.0667802	0.160288	0.221014	-0.0914685	0.216521	1
api_assists_ranked	0.110927	-0.0228282	0.0312811	-0.0579031	0.0437287	-0.112714	0.157422	-0.0178092	0.0418081	-0.0426341	0.0881238	-0.23142	-0.0575716	-0.131882	-0.0217603	0.0712082	-0.0769915	0.020487	-0.0592624	0.00496154	0.0233755	-0.00847565	0.0388408	0.0423657	0.142554	-0.196401	-0.425527	0.695554	-0.446317	-0.565943	0.039704	-0.362712	-0.379516	0.017135	-0.132358	0.137356	0.41838	-0.138308	-0.64748	1
api_killingSprees_ranked	-0.0764968	0.052373	0.0104656	0.104094	-0.017083	0.0727845	-0.111758	-0.00659059	0.0174345	0.120283	-0.0356706	0.29837	0.0666429	0.157258	0.0372292	-0.0295962	0.094571	-0.0135632	0.0238513	0.0135417	0.0404618	0.0190101	0.00443362	0.0112143	-0.112423	0.291843	0.577848	-0.489807	0.636194	0.596938	-0.000987137	0.50395	0.515725	0.0770597	0.185954	0.193055	-0.0747884	0.196114	0.969823	-0.637141	1
api_totalDamageDealt_ranked	-0.103682	0.0236641	0.0177728	0.0711518	-0.0318733	0.0887584	-0.126645	-0.00364801	-0.00536261	0.0791893	-0.0982875	0.296775	0.0657657	0.125719	-0.000216639	-0.0522584	0.0666978	-0.0216838	0.0237654	-0.00198321	0.0071229	0.0113619	-0.0557119	0.0239484	-0.0929097	0.198566	0.509019	-0.561145	0.549612	0.747995	0.0623756	0.506656	0.522003	0.0524841	0.191484	0.125699	-0.181798	0.12047	0.809074	-0.726739	0.79037	1
api_totalHeal_ranked	-0.0511061	0.0047931	0.0311794	-0.0195211	0.0421425	0.0145928	-0.030622	0.00217876	0.0567022	-0.0475168	0.000336952	-0.0536368	-0.0170627	-0.0750589	0.0206304	0.00155187	0.0125502	-0.0441085	-0.00998607	-0.0182812	0.0229497	-0.0115515	0.0513615	0.0641227	0.0326718	-0.0305354	-0.0766127	0.127341	-0.09169	-0.0871885	0.597003	-0.0976889	-0.0958835	0.0273005	-0.039325	0.129055	0.0487583	0.0145258	-0.143746	0.274661	-0.146965	-0.111933	1
api_goldEarned_ranked	-0.10609	-0.00659721	-0.0113331	0.0622077	-0.0259569	0.0947611	-0.122965	0.000932038	0.00591048	0.0842067	-0.0903985	0.255442	0.0310945	0.0873292	-0.0144499	-0.0418437	0.0611869	-0.0310442	0.0176921	-0.0113089	0.0493991	-0.00242565	-0.0196299	0.0358385	-0.0812083	0.210767	0.512544	-0.426318	0.559523	0.655333	0.0106888	0.529002	0.538173	0.0903239	0.188341	0.25885	-0.023914	0.136282	0.85917	-0.507881	0.84138	0.882669	-0.0999737	1
api_goldSpent_ranked	-0.103361	-0.00312602	-0.00266676	0.0642828	-0.0342706	0.0981256	-0.119384	-0.00687251	0.0110521	0.0917216	-0.08021	0.254006	0.0339185	0.0890307	-0.0110632	-0.0368695	0.0646993	-0.024143	0.00620055	-0.00673319	0.0436614	-0.00381686	-0.026605	0.0376334	-0.0921096	0.229974	0.515261	-0.442133	0.561725	0.657074	0.0171997	0.526121	0.548382	0.0991872	0.190868	0.192179	-0.0903381	0.19307	0.849465	-0.531371	0.831866	0.887402	-0.0915544	0.986069	1
api_champions_played_ranked	-0.0229301	0.125557	0.0819413	0.0960709	-0.0898646	-0.0114543	-0.0174662	-0.114003	0.0323809	0.18918	0.0562975	0.231794	0.0668835	0.184953	0.0476747	0.0803554	0.166679	0.0279292	-0.0620338	0.0268836	0.389566	0.303383	-0.0433618	-0.0576826	-0.169664	0.392998	0.346102	-0.127423	0.437343	0.352415	0.0572367	0.41698	0.438804	0.316439	0.715097	0.00759922	-0.142042	0.161995	0.266634	-0.191953	0.291642	0.304214	-0.0138777	0.279939	0.294989	1
Note.	Bivariate Pearson correlations for all variables.
