# Supplementary material for: Motivational Profiling of League of Legends Players
Source: Front Psychol. 2020 Jul 22;11:1307. doi: 10.3389/fpsyg.2020.01307 (PMC7387664; doi:10.3389/fpsyg.2020.01307)
Supplement: Supplementary file 2 [file Table_2.XLSX]

## Sheet: p-values
	mean_IMO	mean_INT	mean_IDE	mean_INJ	mean_EXT	mean_AMO	mean_IMI_enj	mean_IMI_tens	mean_PENS_rel	mean_PENS_com	mean_PENS_aut	mean_ACH_GOAL_perf_ap	mean_ACH_GOAL_perf_av	mean_ACH_GOAL_mast_ap	mean_ACH_GOAL_mast_av	mean_PASSION_hp	mean_PASSION_op	PANAS_score_PA	PANAS_score_NA	mean_Vitality	api_totalMatches_ranked_unranked	api_level_unranked	api_timePlayed_unranked	api_winrate_unranked	api_kda_unranked	api_deaths_unranked	api_kills_unranked	api_assists_unranked	api_killingSprees_unranked	api_totalDamageDealt_unranked	api_totalHeal_unranked	api_goldEarned_unranked	api_goldSpent_unranked	api_champions_played_unranked	api_timePlayed_ranked	api_winrate_ranked	api_kda_ranked	api_deaths_ranked	api_kills_ranked	api_assists_ranked	api_killingSprees_ranked	api_totalDamageDealt_ranked	api_totalHeal_ranked	api_goldEarned_ranked	api_goldSpent_ranked	api_champions_played_ranked
mean_IMO	1
mean_INT	0	1
mean_IDE	0	0	1
mean_INJ	0.590484	0	5.65281e-12	1
mean_EXT	0.00835878	0.0492628	0.0340853	2.95097e-13	1
mean_AMO	0	2.18355e-09	0	0.000122248	2.03408e-05	1
mean_IMI_enj	0	0	0	0.604967	0.0489874	0	1
mean_IMI_tens	0.00197095	0.53331	0.168395	7.66054e-14	8.39706e-10	4.94883e-06	0.0140592	1
mean_PENS_rel	3.3189e-08	1.84956e-11	1.32783e-13	0.0735227	4.17923e-07	7.82747e-07	7.32747e-15	0.265914	1
mean_PENS_com	0	0	0	0.134309	0.875591	6.36522e-10	0	7.24097e-07	1.56541e-13	1
mean_PENS_aut	0	5.77316e-15	0	0.244581	0.234937	0	0	0.000874466	0	0	1
mean_ACH_GOAL_perf_ap	0.437218	1.67844e-12	3.777e-11	0	0.038001	0.0894355	0.22608	9.16089e-07	0.00355993	2.44249e-15	0.0849807	1
mean_ACH_GOAL_perf_av	0.135209	0.000300814	0.000221334	0	5.15751e-05	0.00081203	0.373138	3.33067e-15	0.557465	0.223561	0.608872	0	1
mean_ACH_GOAL_mast_ap	2.88514e-07	0	0	0	0.273639	0.00234641	9.43675e-10	7.51286e-05	1.20126e-07	3.10862e-15	2.93668e-09	0	0	1
mean_ACH_GOAL_mast_av	0.375928	9.23706e-14	3.01537e-12	0	0.00013094	0.065737	0.113735	1.55431e-15	0.0136081	0.636383	0.0297009	0	0	0	1
mean_PASSION_hp	0	0	0	2.00403e-05	0.457387	0	0	0.401605	0	0	0	6.79705e-06	0.00372891	0	1.3168e-06	1
mean_PASSION_op	0.345105	5.10746e-10	0.000901571	0	1.5155e-05	4.03027e-11	0.548468	3.38965e-10	0.0662072	0.061965	0.531272	0	2.24993e-10	0	7.74327e-11	0.000527824	1
PANAS_score_PA	0	0	0	0.000246054	0.944933	0	0	0.595175	0	0	0	1.39611e-11	0.000280031	0	6.28074e-09	0	0.000239313	1
PANAS_score_NA	2.38032e-13	0.631817	0.0652824	6.66134e-16	1.71635e-09	0	9.92539e-14	0	0.00241617	2.73817e-08	5.26321e-11	6.80603e-08	7.2764e-13	0.0194966	1.10445e-11	4.5668e-06	0	0.479508	1
mean_Vitality	0	0	0	0.000115307	0.554614	0	0	0.464645	0	0	0	8.91511e-09	0.0402637	0	5.97916e-07	0	3.80376e-06	0	0.0440586	1
api_totalMatches_ranked_unranked	0.065217	0.00220281	0.0056756	0.0164005	0.537353	0.503086	0.235465	0.233116	0.279804	0.004691	0.0507389	0.224657	0.465413	0.00512614	0.13189	0.0575509	8.37639e-05	0.19315	0.83775	0.196441	1
api_level_unranked	0.000490093	0.000197604	9.44324e-05	0.00541252	0.168803	0.0592799	0.00172541	0.562766	0.078908	0.00367644	0.000587924	0.0677768	0.167664	1.73997e-05	0.0930191	0.00117732	3.11518e-06	0.00685031	0.817538	0.00171729	0	1
api_timePlayed_unranked	0.0072078	0.372336	0.0572731	0.241609	0.0195856	0.389796	0.0115272	0.327934	0.000714949	0.742276	3.77277e-06	0.0204859	0.987452	0.437358	0.260037	0.00590953	0.243879	0.0828037	0.585513	0.0255332	0	0	1
api_winrate_unranked	0.546195	0.281613	0.257707	0.0714074	0.16374	0.0474076	0.821707	0.425239	0.14217	0.199775	0.301113	0.597884	0.602149	0.429407	0.547489	0.798045	0.615264	0.65085	0.49789	0.422525	0.216424	0.0716532	0.00708995	1
api_kda_unranked	0.650478	0.647036	0.317838	0.693151	0.790109	0.098526	0.265195	0.333919	0.235128	0.242392	0.571564	0.00323347	0.975619	0.216957	0.580887	0.862818	0.0059649	0.967869	0.163079	0.887495	0.218819	0.0398941	0.967075	0	1
api_deaths_unranked	0.0734882	0.506875	0.408326	0.344143	0.0705879	0.0685414	0.0478583	0.0345814	0.478342	0.00192903	0.758587	9.69002e-05	0.545563	0.00864008	0.884457	0.887404	0.0105266	0.338815	0.386575	0.0681504	0.247975	0.815364	1.26063e-07	1.35914e-12	2.44249e-14	1
api_kills_unranked	0.0115468	0.304356	0.291298	0.00203006	0.343736	0.170044	0.000565005	0.38846	0.854141	2.07328e-07	0.147002	2.36954e-10	0.0150036	1.95e-08	0.368734	0.659632	0.00371889	0.293471	0.428013	0.696821	0.0621538	0.981804	3.38971e-05	1.90159e-12	0.000132224	2.30796e-07	1
api_assists_unranked	0.083974	0.78735	0.793159	0.0144807	0.0139431	0.000743989	0.00480153	0.658659	0.0520068	0.695559	0.308536	1.61749e-08	0.0610718	0.00335472	0.247614	0.200279	0.000963075	0.7694	0.104322	0.71372	0.67253	0.125387	0.0585287	0.192787	0.0111092	0.244496	6.66067e-12	1
api_killingSprees_unranked	0.00550919	0.116951	0.158454	0.0120388	0.36085	0.178613	0.00033781	0.136525	0.54604	3.369e-09	0.106061	1.38334e-13	0.0411206	6.56735e-09	0.483928	0.724831	0.00826492	0.566687	0.930506	0.937832	0.00146296	0.484868	9.43752e-05	2.0872e-05	0.0975295	0	0	1.83713e-10	1
api_totalDamageDealt_unranked	0.0294488	0.140821	0.239465	0.00604591	0.89135	0.113887	0.00491476	0.16037	0.330907	3.55763e-08	0.21838	3.55271e-15	0.273458	1.14817e-06	0.58489	0.828598	0.00958199	0.862537	0.864909	0.267403	0.00316973	0.0342415	0.714934	0.221698	0.000545543	1.80888e-07	0	0	0	1
api_totalHeal_unranked	0.392599	0.0339247	0.102954	0.241697	0.000189268	0.700027	0.332675	0.938021	0.0092814	0.0267703	0.510871	0.29674	0.845133	0.286997	0.409634	0.29978	0.31443	0.657101	0.372037	0.436739	0.0499113	0.0662164	0.00334896	0.627629	0.35546	0.648386	0.435143	0.0407733	0.0692917	7.43269e-09	1
api_goldEarned_unranked	0.00183866	0.85372	0.775761	0.358106	0.0998047	0.226591	0.000215158	0.0091738	0.887892	1.3268e-08	0.0475578	2.88669e-09	0.954411	0.000233784	0.231954	0.277572	0.233579	0.0738753	0.258282	0.140027	0.00321551	0.901806	1.02886e-09	0.180573	8.24143e-06	0	0	0.00136265	0	0	0.00997366	1
api_goldSpent_unranked	0.00106035	0.728164	0.8342	0.336305	0.155448	0.124357	0.000192814	0.0154555	0.876626	1.39914e-09	0.0750259	6.02393e-10	0.674567	4.90523e-05	0.323389	0.302849	0.137015	0.0946014	0.278136	0.141483	0.00205046	0.94815	2.41065e-08	0.774571	2.47841e-09	0	0	0.000377076	0	0	0.00326584	0	1
api_champions_played_unranked	0.537718	0.991971	0.612503	0.398662	0.204509	0.204229	0.35277	0.701481	0.0104199	0.207891	0.00227644	0.0262957	0.130349	0.665932	0.337317	0.0265922	0.378601	0.6152	0.891497	0.876648	0	0	0	0.469296	0.938595	0.0700767	0.00180647	0.876012	0.000192375	0.000558564	0.0003216	0.000663972	0.000139255	1
api_timePlayed_ranked	0.976347	0.000513755	0.0305489	0.00657383	0.049455	0.93533	0.300586	0.013248	0.114753	0.000576658	0.462932	3.11136e-10	0.0313274	1.14771e-06	0.078141	0.437795	1.77502e-06	0.2533	0.961648	0.38452	0	0	1.76215e-06	0.239882	3.98614e-12	0	1.16994e-10	0.0137655	1.33227e-15	4.79048e-11	0.673467	0	0	0.35451	1
api_winrate_ranked	0.107641	0.18908	0.163059	0.00939509	0.104328	0.804519	0.478051	0.257194	0.0537494	0.0342026	0.548363	0.0055434	0.803718	0.162409	0.663367	0.547103	0.144879	0.650965	0.212499	0.909744	0.123634	0.475251	0.0204064	0.0325204	0.0266089	0.0594882	4.40807e-05	0.709507	0.000397376	0.000717262	0.0154135	0.0222247	0.0197508	0.191618	0.928534	1
api_kda_ranked	0.494011	0.773487	0.994033	0.618167	0.272041	0.042343	0.242627	0.168616	0.837802	0.741067	0.718729	0.0195229	0.292304	0.137525	0.232949	0.927258	0.0486374	0.5754	0.767827	0.780773	0.139423	0.854024	0.0503707	0.0877015	0.0078966	2.40514e-06	0.0056497	5.92015e-05	3.24989e-05	0.000158396	0.301527	0.0398969	0.00760641	0.284539	1.94499e-05	7.9865e-12	1
api_deaths_ranked	0.665611	0.674257	0.250398	0.502237	0.0314619	0.0765049	0.669041	0.291106	0.392252	0.929891	0.556369	0.200223	0.236849	0.540899	0.237082	0.533996	0.126192	0.899389	0.387409	0.989898	0.116803	0.420527	0.1288	0.000932465	7.55862e-06	0	0.00480934	1.281e-08	7.42649e-06	0.400143	0.041534	0.0343937	0.00320664	0.756414	0.00705603	9.95656e-07	2.05472e-05	1
api_kills_ranked	0.0363949	0.272788	0.77946	0.00353218	0.826023	0.036477	0.00304926	0.700394	0.642131	0.000527361	0.246935	4.88498e-15	0.0140737	3.90124e-06	0.17862	0.5971	0.00553232	0.88774	0.304331	0.529596	0.634347	0.504665	0.933775	0.753676	0.00335441	6.86118e-14	0	0	0	0	0.954902	0	0	0.0829047	1.17907e-05	0.00107205	0.0100389	2.31319e-07	1
api_assists_ranked	0.00161718	0.51274	0.371317	0.0942557	0.25323	0.00217212	7.05377e-06	0.649045	0.261365	0.23916	0.0172356	7.7783e-10	0.137086	0.000351265	0.54608	0.0629839	0.0331556	0.617914	0.106424	0.888952	0.521336	0.854472	0.268768	0.372997	0.0117671	5.9477e-07	0	0	0	0	0.30408	4.44089e-16	0	0.627858	0.000130406	0.162449	0	0.0222094	0	1
api_killingSprees_ranked	0.0351752	0.148901	0.785741	0.00494925	0.624001	0.0509812	0.00182712	0.851937	0.664422	0.000601216	0.315049	1.82077e-14	0.0631881	1.39141e-05	0.324838	0.392978	0.0131364	0.677737	0.514784	0.702604	0.288691	0.608995	0.932475	0.756406	0.00828697	5.86198e-14	0	0	0	0	0.974844	0	0	0.0383363	5.73882e-07	0.0110339	0.0396678	1.35562e-05	0	0	1
api_totalDamageDealt_ranked	0.00270561	0.512353	0.629706	0.0387087	0.368047	0.014655	0.000405619	0.928732	0.826475	0.0289346	0.00434037	8.88178e-16	0.0488245	0.000391752	0.991276	0.134194	0.0516529	0.548692	0.499924	0.927159	0.87992	0.774643	0.106655	0.536208	0.0463182	2.48607e-07	0	0	0	0	0.0709646	0	0	0.156224	2.86013e-08	0.0341611	3.14985e-07	0.00343625	0	0	0	1
api_totalHeal_ranked	0.199581	0.87223	0.391663	0.600456	0.266304	0.711779	0.487275	0.94819	0.164264	0.233422	0.995092	0.173563	0.653802	0.0538908	0.592861	0.97621	0.793006	0.310622	0.802652	0.59616	0.568952	0.711847	0.210509	0.0597205	0.253	0.423027	0.0220592	0.00171714	0.0100611	0.0315299	0	0.0119306	0.0120558	0.484475	0.190683	0.0662575	0.313254	0.767504	0.00101615	6.12667e-08	0.000850148	0.0145843	1
api_goldEarned_ranked	0.00365973	0.868129	0.707357	0.0828548	0.486254	0.014573	0.00175769	0.962776	0.958891	0.0335263	0.0136037	3.3338e-11	0.322132	0.0121694	0.711871	0.256807	0.0803766	0.405213	0.620261	0.723629	0.19123	0.927253	0.527373	0.38524	0.0676919	5.11311e-07	0	0	0	0	0.776166	0	0	0.01816	5.1118e-08	0.000391991	0.610075	0.000780029	0	1.77636e-15	0	0	0.046494	1
api_goldSpent_ranked	0.00470308	0.946935	0.901675	0.0671762	0.372849	0.0104798	0.00229972	0.863018	0.845585	0.0224511	0.0305929	1.06105e-10	0.283245	0.0123154	0.785359	0.322413	0.0597392	0.528035	0.836244	0.825046	0.250671	0.905837	0.40455	0.347059	0.0312151	3.33708e-08	0	0	0	0	0.64515	0	0	0.00927304	4.32732e-08	0.0119752	0.0684646	4.09436e-06	0	4.66294e-15	0	0	0.0723187	0	1
api_champions_played_ranked	0.520478	0.000627415	0.018381	0.0120235	0.00498113	0.750696	0.618961	0.00147937	0.365429	3.41983e-08	0.101905	1.54521e-12	0.0730099	1.26305e-07	0.215125	0.0227444	6.67275e-05	0.477045	0.0943059	0.457242	0	2.22045e-16	0.15334	0.07495	2.41172e-11	0	0	0.000106649	0	0	0.0856842	0	0	0	0	0.926076	7.10079e-08	3.49663e-05	1.60094e-12	2.24666e-08	5.72875e-14	0	0.680438	4.39648e-14	1.64313e-14	1
Note.	P-values of bivariate Pearson correlations for all variables.
